# Supplementary material for: Codon usage bias and molecular evolution of Dnajc15 across avian lineages
Source: Front Genet. 2026 Jun 16;17:1841532. doi: 10.3389/fgene.2026.1841532 (PMC13313599; doi:10.3389/fgene.2026.1841532)
Supplement: Supplementary file 1 [file Table2.xlsx]

## Sheet: Table S2
Table S2. Site model parameter estimates for Dnajc15 under two avian phylogenies (PAML v4.10.10; codon frequency model F3×4).
Tree	Model	Description	lnL	np	κ (ts/tv)	ω (M0 only)	p0 / p1 / p2	w0 / w1 / w2	Notes
Prum 2015	M0	One-ratio (uniform ω)	-2293.32	54	4.01658	0.33049
	M1a	Nearly neutral	-2262.78	55	4.0891
	M2a	Positive selection	-2262.78	57	4.0891		0.7004 / 0.1699 / 0.1297	0.0994 / 1.0000 / 1.0000
	M3	Discrete (3 ω classes)	-2260.87	60	4.12715		0.3874 / 0.1074 / 0.3916	0.0028 / 0.3904 / 0.3905
	M7	Beta (0 < ω < 1)	-2262.67	55	4.05557		0.2500 / 0.2500 / 0.2500	0.0008 / 0.0627 / 0.4088
	M8	Beta + ω ≥ 1	-2261.08	57	4.12317		0.2298 / 0.2298 / 0.2298	0.0052 / 0.0772 / 0.2766
	M8a	Beta + ω = 1 (null for M8)	-2262.02	56	4.06221		0.1913 / 0.1913 / 0.1913	0.0066 / 0.0527 / 0.1530
	FR	Free-ratio (per branch ω)	-2275.22	105	4.05234
Stiller 2024	M0	One-ratio (uniform ω)	-2287.9	54	3.98419	0.33383
	M1a	Nearly neutral	-2257.61	55	4.05015
	M2a	Positive selection	-2257.61	57	4.05014		0.6963 / 0.1584 / 0.1452	0.0988 / 1.0000 / 1.0000
	M3	Discrete (3 ω classes)	-2255.95	60	4.07551		0.2437 / 0.1309 / 0.4996	0.0000 / 0.0000 / 0.3758
	M7	Beta (0 < ω < 1)	-2257.52	55	4.01705		0.2500 / 0.2500 / 0.2500	0.0008 / 0.0636 / 0.4137
	M8	Beta + ω ≥ 1	-2256.17	57	4.07154		0.2260 / 0.2260 / 0.2260	0.0054 / 0.0757 / 0.2649
	M8a	Beta + ω = 1 (null for M8)	-2256.9	56	4.02415		0.1900 / 0.1900 / 0.1900	0.0066 / 0.0524 / 0.1520
	FR	Free-ratio (per branch ω)	-2270.23	105	3.97185
lnL, log-likelihood; np, number of parameters; κ, transition/transversion rate ratio; ω, dN/dS ratio. p0/p1/p2 and w0/w1/w2 refer to proportions and ω values of site classes under models M2a and M3. FR = free-ratio model; branch lengths not shown.
