# Supplementary material for: Codon usage bias and molecular evolution of Dnajc15 across avian lineages
Source: Front Genet. 2026 Jun 16;17:1841532. doi: 10.3389/fgene.2026.1841532 (PMC13313599; doi:10.3389/fgene.2026.1841532)
Supplement: Supplementary file 2 [file Table3.xlsx]

## Sheet: Table S3
Table S3. Likelihood ratio tests for site models of selection on Dnajc15 under two avian phylogenies.
Tree	Null model	Alternative model	df	2ΔlnL	p-value	Significant?
Prum 2015	M1a	M2a	2	0	1	No
	M7	M8	2	3.1892	0.203	No
	M8a	M8	1	1.8757	0.1708	No
Stiller 2024	M1a	M2a	2	0	1	No
	M7	M8	2	2.6927	0.2602	No
	M8a	M8	1	1.4586	0.2272	No
2ΔlnL = twice the log-likelihood difference between alternative and null models. p-values derived from χ² distribution with the indicated degrees of freedom (df). Significant: p < 0.05. *None of the tests reached significance.
