# Supplementary material for: Codon usage bias and molecular evolution of Dnajc15 across avian lineages
Source: Front Genet. 2026 Jun 16;17:1841532. doi: 10.3389/fgene.2026.1841532 (PMC13313599; doi:10.3389/fgene.2026.1841532)
Supplement: Supplementary file 3 [file Table4.xlsx]

## Sheet: Table S4
Table S4. Branch-site model results for Dnajc15 under two avian phylogenies (Model A vs. Model A0; Benjamini-Hochberg FDR correction applied).
Tree	Foreground branch	Description	lnL (MA)	np (MA)	lnL (MA0)	np (MA0)	2ΔlnL	p-value	q (BH)	BEB sites (P > 0.95)
Prum 2015	Branch A	Stem Passeriformes (11 spp.)	-2262.78	57	-2262.78	56	0	1	1	—
	Branch B	Stem Pipridae (4 spp.)	-2262.78	57	-2262.78	56	0	1	1	—
	Branch C	Stem Falconidae (2 spp.)	-2262.78	57	-2262.78	56	0	1	1	—
	Branch D	Stem Accipitriformes + Strigiformes (3 spp.)	-2262.78	57	-2262.78	56	0	1	1	—
	Branch E	Stem Palaeognathae (4 spp.)	-2262.78	57	-2262.78	56	0	0.9972	1	—
Stiller 2024	Branch A	Stem Passeriformes (11 spp.)	-2257.61	57	-2257.61	56	0	1	1	—
	Branch B	Stem Pipridae (4 spp.)	-2257.61	57	-2257.61	56	0	1	1	—
	Branch C	Stem Falconidae (2 spp.)	-2257.61	57	-2257.61	56	0	1	1	—
	Branch D	Stem Accipitriformes + Strigiformes (3 spp.)	-2257.61	57	-2257.61	56	0	0.9968	1	—
	Branch E	Stem Palaeognathae (4 spp.)	-2257.61	57	-2257.61	56	0	1	1	—
MA = branch-site Model A (fix_omega = 0, ω₂ estimated freely); MA0 = null model (fix_omega = 1, ω₂ = 1). LRT statistic = 2ΔlnL compared to χ² with df = 1. q = Benjamini-Hochberg (BH) adjusted p-value. BEB, Bayes Empirical Bayes posterior probability of positive selection. Branch A = stem Passeriformes; B = stem Pipridae (suboscines); C = stem Falconidae; D = stem Accipitriformes + Strigiformes; E…
