# Supplementary material for: Codon usage bias and molecular evolution of Dnajc15 across avian lineages
Source: Front Genet. 2026 Jun 16;17:1841532. doi: 10.3389/fgene.2026.1841532 (PMC13313599; doi:10.3389/fgene.2026.1841532)
Supplement: Supplementary file 4 [file Table1.xlsx]

## Sheet: Sheet1
Table S1 Nucleotide composition, codon position-specific parameters, and codon usage indices for Dnajc15 across 27 bird species.
Species	Family	Order	Accession No.	A%	C%	T%	G%	GC%	AT%	AT Skew	GC Skew	AC Skew	AG Skew	TC Skew	TG Skew	A1%	C1%	T1%	G1%	GC1%	AT1%	AT1 Skew	GC1 Skew	AC1 Skew	AG1 Skew	TC1 Skew	TG1 Skew	A2%	C2%	T2%	G2%	AT2%	GC2%	AT2 Skew	GC2 Skew	AC2 Skew	AG2 Skew	TC2 Skew	TG2 Skew	A3%	C3%	T3%	G3%	AT3%	GC3%	AT3 Skew	GC3 Skew	AC3 Skew	AG3 Skew
Parus major	Paridae	Passeriformes	XM_015639911.3	28.8288	21.6216	22.5225	27.027	48.6486	51.3514	0.122807	0.111111	0.142857	0.0322581	0.0204082	-0.0909091	31.0811	15.5405	16.8919	36.4865	52.027	47.973	0.295775	0.402597	0.333333	-0.08	0.0416667	-0.367089	27.027	29.7297	21.6216	21.6216	48.6486	51.3514	0.111111	-0.157895	-0.047619	0.111111	-0.157895	0	28.3784	19.5946	29.0541	22.973	57.4324	42.5676	-0.0117647	0.0793651	0.183099	0.105263
Cyanistes caeruleus	Paridae	Passeriformes	XM_023935804.1	28.3784	21.3964	22.5225	27.7027	49.0991	50.9009	0.115044	0.12844	0.140271	0.0120482	0.025641	-0.103139	30.4054	15.5405	16.8919	37.1622	52.7027	47.2973	0.285714	0.410256	0.323529	-0.1	0.0416667	-0.375	27.027	29.7297	21.6216	21.6216	48.6486	51.3514	0.111111	-0.157895	-0.047619	0.111111	-0.157895	0	27.7027	18.9189	29.0541	24.3243	56.7568	43.2432	-0.0238095	0.125	0.188406	0.0649351
Taeniopygia guttata	Estrildidae	Passeriformes	XM_012569795.4	29.5045	21.8468	21.6216	27.027	48.8739	51.1261	0.154185	0.105991	0.149123	0.0438247	-0.00518135	-0.111111	30.4054	14.1892	16.8919	38.5135	52.7027	47.2973	0.285714	0.461538	0.363636	-0.117647	0.0869565	-0.390244	27.7027	30.4054	20.9459	20.9459	48.6486	51.3514	0.138889	-0.184211	-0.0465116	0.138889	-0.184211	0	30.4054	20.9459	27.027	21.6216	57.4324	42.5676	0.0588235	0.015873	0.184211	0.168831
Lonchura striata	Estrildidae	Passeriformes	XM_021530832.1	28.8288	22.5225	20.9459	27.7027	50.2252	49.7748	0.158371	0.103139	0.122807	0.0199203	-0.0362694	-0.138889	29.7297	15.5405	16.2162	38.5135	54.0541	45.9459	0.294118	0.425	0.313433	-0.128713	0.0212766	-0.407407	27.027	30.4054	20.9459	21.6216	47.973	52.027	0.126761	-0.168831	-0.0588235	0.111111	-0.184211	-0.015873	29.7297	21.6216	25.6757	22.973	55.4054	44.5946	0.0731707	0.030303	0.157895	0.128205
Pseudopodoces humilis	Corvidae	Passeriformes	XM_005516394.2	28.3784	21.1712	22.973	27.4775	48.6486	51.3514	0.105263	0.12963	0.145455	0.016129	0.0408163	-0.0892857	29.7297	15.5405	16.8919	37.8378	53.3784	46.6216	0.275362	0.417722	0.313433	-0.12	0.0416667	-0.382716	27.7027	28.3784	22.973	20.9459	50.6757	49.3243	0.0933333	-0.150685	-0.0120482	0.138889	-0.105263	0.0461538	27.7027	19.5946	29.0541	23.6486	56.7568	43.2432	-0.0238095	0.09375	0.171429	0.0789474
Corvus cornix cornix	Corvidae	Passeriformes	XM_039567981.1	29.2793	21.8468	21.8468	27.027	48.8739	51.1261	0.145374	0.105991	0.145374	0.04	0	-0.105991	30.4054	16.2162	16.2162	37.1622	53.3784	46.6216	0.304348	0.392405	0.304348	-0.1	0	-0.392405	27.7027	29.0541	21.6216	21.6216	49.3243	50.6757	0.123288	-0.146667	-0.0238095	0.123288	-0.146667	0	29.7297	20.2703	27.7027	22.2973	57.4324	42.5676	0.0352941	0.047619	0.189189	0.142857
Corvus brachyrhynchos	Corvidae	Passeriformes	XM_008633148.2	29.2793	22.0721	21.6216	27.027	49.0991	50.9009	0.150442	0.100917	0.140351	0.04	-0.0103093	-0.111111	30.4054	16.2162	16.2162	37.1622	53.3784	46.6216	0.304348	0.392405	0.304348	-0.1	0	-0.392405	27.7027	29.0541	21.6216	21.6216	49.3243	50.6757	0.123288	-0.146667	-0.0238095	0.123288	-0.146667	0	29.7297	20.9459	27.027	22.2973	56.7568	43.2432	0.047619	0.03125	0.173333	0.142857
Pipra filicauda	Pipridae	Passeriformes	XM_027720294.2	28.1532	21.8468	22.5225	27.4775	49.3243	50.6757	0.111111	0.114155	0.126126	0.0121457	0.0152284	-0.0990991	29.0541	15.5405	16.8919	38.5135	54.0541	45.9459	0.264706	0.425	0.30303	-0.14	0.0416667	-0.390244	27.027	28.3784	22.2973	22.2973	49.3243	50.6757	0.0958904	-0.12	-0.0243902	0.0958904	-0.12	0	28.3784	21.6216	28.3784	21.6216	56.7568	43.2432	0	0	0.135135	0.135135
Corapipo altera	Pipridae	Passeriformes	XM_027649603.1	29.0541	21.8468	22.0721	27.027	48.8739	51.1261	0.136564	0.105991	0.141593	0.0361446	0.00512821	-0.100917	31.0811	16.2162	16.2162	36.4865	52.7027	47.2973	0.314286	0.384615	0.314286	-0.08	0	-0.384615	26.3514	28.3784	22.2973	22.973	48.6486	51.3514	0.0833333	-0.105263	-0.037037	0.0684932	-0.12	-0.0149254	29.7297	20.9459	27.7027	21.6216	57.4324	42.5676	0.0352941	0.015873	0.173333	0.157895
Neopelma chrysocephalum	Pipridae	Passeriformes	XM_027674311.1	28.3784	21.8468	22.2973	27.4775	49.3243	50.6757	0.12	0.114155	0.130045	0.016129	0.0102041	-0.104072	29.7297	14.8649	17.5676	37.8378	52.7027	47.2973	0.257143	0.435897	0.333333	-0.12	0.0833333	-0.365854	25.6757	29.0541	22.2973	22.973	47.973	52.027	0.0704225	-0.116883	-0.0617284	0.0555556	-0.131579	-0.0149254	29.7297	21.6216	27.027	21.6216	56.7568	43.2432	0.047619	0	0.157895	0.157895
Manacus vitellinus	Pipridae	Passeriformes	XM_018071299.3	28.6036	21.3964	22.7477	27.2523	48.6486	51.3514	0.114035	0.12037	0.144144	0.0241935	0.0306122	-0.0900901	29.7297	15.5405	17.5676	37.1622	52.7027	47.2973	0.257143	0.410256	0.313433	-0.111111	0.0612245	-0.358025	26.3514	29.7297	22.2973	21.6216	48.6486	51.3514	0.0833333	-0.157895	-0.060241	0.0985915	-0.142857	0.0153846	29.7297	18.9189	28.3784	22.973	58.1081	41.8919	0.0232558	0.0967742	0.222222	0.128205
Falco naumanni	Falconidae	Falconiformes	XM_040583969.1	29.2793	21.3964	22.973	26.3514	47.7477	52.2523	0.12069	0.103774	0.155556	0.0526316	0.035533	-0.0684932	31.0811	14.8649	16.8919	37.1622	52.027	47.973	0.295775	0.428571	0.352941	-0.0891089	0.0638298	-0.375	26.3514	29.0541	23.6486	20.9459	50	50	0.0540541	-0.162162	-0.0487805	0.114286	-0.102564	0.0606061	30.4054	20.2703	28.3784	20.9459	58.7838	41.2162	0.0344828	0.0163934	0.2	0.184211
Falco rusticolus	Falconidae	Falconiformes	XM_037377049.1	29.2793	21.3964	22.973	26.3514	47.7477	52.2523	0.12069	0.103774	0.155556	0.0526316	0.035533	-0.0684932	31.0811	14.8649	16.8919	37.1622	52.027	47.973	0.295775	0.428571	0.352941	-0.0891089	0.0638298	-0.375	26.3514	29.0541	23.6486	20.9459	50	50	0.0540541	-0.162162	-0.0487805	0.114286	-0.102564	0.0606061	30.4054	20.2703	28.3784	20.9459	58.7838	41.2162	0.0344828	0.0163934	0.2	0.184211
Picoides pubescens	Picidae	Piciformes	XM_009907558.1	28.6036	22.5225	22.2973	26.5766	49.0991	50.9009	0.123894	0.0825688	0.118943	0.0367347	-0.00502513	-0.0875576	29.0541	14.8649	17.5676	38.5135	53.3784	46.6216	0.246377	0.443038	0.323077	-0.14	0.0833333	-0.373494	25.6757	31.0811	21.6216	21.6216	47.2973	52.7027	0.0857143	-0.179487	-0.0952381	0.0857143	-0.179487	0	31.0811	21.6216	27.7027	19.5946	58.7838	41.2162	0.0574713	-0.0491803	0.179487	0.226667
Tyto alba	Tytonidae	Strigiformes	XM_042806115.1	28.3784	22.2973	22.0721	27.2523	49.5495	50.4505	0.125	0.1	0.12	0.0202429	-0.00507614	-0.105023	29.7297	16.2162	16.2162	37.8378	54.0541	45.9459	0.294118	0.4	0.294118	-0.12	0	-0.4	25	29.0541	22.973	22.973	47.973	52.027	0.0422535	-0.116883	-0.075	0.0422535	-0.116883	0	30.4054	21.6216	27.027	20.9459	57.4324	42.5676	0.0588235	-0.015873	0.168831	0.184211
Aquila chrysaetos chrysaetos	Accipitridae	Accipitriformes	XM_030036597.2	29.5045	21.6216	22.5225	26.3514	47.973	52.027	0.134199	0.0985915	0.154185	0.0564516	0.0204082	-0.078341	31.0811	14.8649	16.8919	37.1622	52.027	47.973	0.295775	0.428571	0.352941	-0.0891089	0.0638298	-0.375	27.7027	29.0541	22.973	20.2703	50.6757	49.3243	0.0933333	-0.178082	-0.0238095	0.15493	-0.116883	0.0625	29.7297	20.9459	27.7027	21.6216	57.4324	42.5676	0.0352941	0.015873	0.173333	0.157895
Haliaeetus leucocephalus	Accipitridae	Accipitriformes	XM_010583422.1	29.5045	21.3964	22.2973	26.8018	48.1982	51.8018	0.13913	0.11215	0.159292	0.048	0.0206186	-0.0917431	31.0811	15.5405	16.2162	37.1622	52.7027	47.2973	0.314286	0.410256	0.333333	-0.0891089	0.0212766	-0.392405	27.027	29.0541	22.973	20.9459	50	50	0.0810811	-0.162162	-0.0361446	0.126761	-0.116883	0.0461538	30.4054	19.5946	27.7027	22.2973	58.1081	41.8919	0.0465116	0.0645161	0.216216	0.153846
Calypte anna	Trochilidae	Apodiformes	XM_030466907.1	30.4054	22.2973	21.3964	25.9009	48.1982	51.8018	0.173913	0.0747664	0.153846	0.08	-0.0206186	-0.0952381	32.4324	14.1892	16.8919	36.4865	50.6757	49.3243	0.315068	0.44	0.391304	-0.0588235	0.0869565	-0.367089	27.027	30.4054	21.6216	20.9459	48.6486	51.3514	0.111111	-0.184211	-0.0588235	0.126761	-0.168831	0.015873	31.7568	22.2973	25.6757	20.2703	57.4324	42.5676	0.105882	-0.047619	0.175	0.220779
Coturnix japonica	Phasianidae	Galliformes	XM_015851739.2	30.8559	20.7207	22.5225	25.9009	46.6216	53.3784	0.156118	0.111111	0.196507	0.0873016	0.0416667	-0.0697674	33.1081	14.8649	16.8919	35.1351	50	50	0.324324	0.405405	0.380282	-0.029703	0.0638298	-0.350649	28.3784	29.0541	22.973	19.5946	51.3514	48.6486	0.105263	-0.194444	-0.0117647	0.183099	-0.116883	0.0793651	31.0811	18.2432	27.7027	22.973	58.7838	41.2162	0.0574713	0.114754	0.260274	0.15
Numida meleagris	Numididae	Galliformes	XM_021375222.1	31.0811	20.7207	22.7477	25.4505	46.1712	53.8288	0.154812	0.102439	0.2	0.0996016	0.0466321	-0.0560748	33.7838	14.1892	18.2432	33.7838	47.973	52.027	0.298701	0.408451	0.408451	0	0.125	-0.298701	27.027	29.0541	22.2973	21.6216	49.3243	50.6757	0.0958904	-0.146667	-0.0361446	0.111111	-0.131579	0.0153846	32.4324	18.9189	27.7027	20.9459	60.1351	39.8649	0.0786517	0.0508475	0.263158	0.21519
Anser cygnoides	Anatidae	Anseriformes	XM_048046937.1	29.5045	22.0721	21.8468	26.5766	48.6486	51.3514	0.149123	0.0925926	0.144105	0.0522088	-0.00512821	-0.0976744	31.0811	14.8649	16.8919	37.1622	52.027	47.973	0.295775	0.428571	0.352941	-0.0891089	0.0638298	-0.375	25.6757	31.0811	20.9459	22.2973	46.6216	53.3784	0.101449	-0.164557	-0.0952381	0.0704225	-0.194805	-0.03125	31.7568	20.2703	27.7027	20.2703	59.4595	40.5405	0.0681818	0	0.220779	0.220779
Cygnus olor	Anatidae	Anseriformes	XM_040541471.1	29.5045	22.2973	21.6216	26.5766	48.8739	51.1261	0.154185	0.0875576	0.13913	0.0522088	-0.0153846	-0.102804	31.7568	14.8649	16.8919	36.4865	51.3514	48.6486	0.305556	0.421053	0.362319	-0.0693069	0.0638298	-0.367089	25	31.0811	20.9459	22.973	45.9459	54.0541	0.0882353	-0.15	-0.108434	0.0422535	-0.194805	-0.0461538	31.7568	20.9459	27.027	20.2703	58.7838	41.2162	0.0804598	-0.0163934	0.205128	0.220779
Aythya fuligula	Anatidae	Anseriformes	XM_032207349	29.955	22.2973	21.3964	26.3514	48.6486	51.3514	0.166667	0.0833333	0.146552	0.064	-0.0206186	-0.103774	31.7568	14.8649	16.8919	36.4865	51.3514	48.6486	0.305556	0.421053	0.362319	-0.0693069	0.0638298	-0.367089	26.3514	31.0811	20.9459	21.6216	47.2973	52.7027	0.114286	-0.179487	-0.0823529	0.0985915	-0.194805	-0.015873	31.7568	20.9459	26.3514	20.9459	58.1081	41.8919	0.0930233	0	0.205128	0.205128
Nothoprocta perdicaria	Tinamidae	Tinamiformes	XM_026034504.1	30.4054	22.5225	21.3964	25.6757	48.1982	51.8018	0.173913	0.0654206	0.148936	0.0843373	-0.025641	-0.0909091	33.1081	15.5405	16.2162	35.1351	50.6757	49.3243	0.342466	0.386667	0.361111	-0.029703	0.0212766	-0.368421	26.3514	29.7297	21.6216	22.2973	47.973	52.027	0.0985915	-0.142857	-0.060241	0.0833333	-0.157895	-0.0153846	31.7568	22.2973	26.3514	19.5946	58.1081	41.8919	0.0930233	-0.0645161	0.175	0.236842
Dromaius novaehollandiae	Dromaiidae	Struthioniformes	XM_026099194.1	30.1802	21.1712	22.5225	26.1261	47.2973	52.7027	0.145299	0.104762	0.175439	0.072	0.0309278	-0.0740741	32.4324	15.5405	16.2162	35.8108	51.3514	48.6486	0.333333	0.394737	0.352113	-0.049505	0.0212766	-0.376623	25.6757	29.7297	21.6216	22.973	47.2973	52.7027	0.0857143	-0.128205	-0.0731707	0.0555556	-0.157895	-0.030303	32.4324	18.2432	29.7297	19.5946	62.1622	37.8378	0.0434783	0.0357143	0.28	0.246753
Apteryx rowi	Apterygidae	Apterygiformes	XM_026054749.1	30.1802	22.5225	21.8468	25.4505	47.973	52.027	0.160173	0.0610329	0.145299	0.0850202	-0.0152284	-0.0761905	32.4324	15.5405	15.5405	36.4865	52.027	47.973	0.352113	0.402597	0.352113	-0.0588235	0	-0.402597	26.3514	29.0541	22.2973	22.2973	48.6486	51.3514	0.0833333	-0.131579	-0.0487805	0.0833333	-0.131579	0	31.7568	22.973	27.7027	17.5676	59.4595	40.5405	0.0681818	-0.133333	0.160494	0.287671
Apteryx australis	Apterygidae	Apterygiformes	XM_013948350	30.1802	22.5225	21.8468	25.4505	47.973	52.027	0.160173	0.0610329	0.145299	0.0850202	-0.0152284	-0.0761905	32.4324	15.5405	15.5405	36.4865	52.027	47.973	0.352113	0.402597	0.352113	-0.0588235	0	-0.402597	26.3514	29.0541	22.2973	22.2973	48.6486	51.3514	0.0833333	-0.131579	-0.0487805	0.0833333	-0.131579	0	31.7568	22.973	27.7027	17.5676	59.4595	40.5405	0.0681818	-0.133333	0.160494	0.287671
Abbreviations: A%, C%, T%, G% = percentage of each nucleotide in the full CDS; GC% = total GC content; AT% = total AT content; AT Skew = (A−T)/(A+T); GC Skew = (G−C)/(G+C); AC Skew = (A−C)/(A+C); AG Skew = (A−G)/(A+G); TC Skew = (T−C)/(T+C); TG Skew = (T−G)/(T+G). Subscripts 1, 2, 3 denote values calculated at the first, second, and third codon positions, respectively. GC3s% = GC content at synon…
[truncated: 5 more columns]
